# Supplementary material for: Analyzing the innate immunity of NIH hairless mice and the impact of gut microbial polymorphisms on Listeria monocytogenes infection
Source: Oncotarget. 2017 Oct 25;8(63):106222–32. doi: 10.18632/oncotarget.22051 (PMC5739728; doi:10.18632/oncotarget.22051)
Supplement: Supplementary file 2 [file oncotarget-08-106222-s002.xlsx]

## Sheet: AllSample_GC_Q.stat
Sample ID	PE Reads	Raw Tags	Clean Tags	Effective Tags	AvgLen(bp)	GC(%)	Q20(%)	Q30(%)	Effective(%)	Sequenced Region	treat1
H1	79989	77142	68594	67849	416	52.4	97.52	95.39	84.82	V3+V4	HL
H2	80256	76955	67960	65346	416	51.51	97.35	95.13	81.42	V3+V4	HL
H3	80070	77030	68291	67435	414	51.98	97.41	95.23	84.22	V3+V4	HL
HI1	80054	76854	68010	67467	419	51.88	97.52	95.4	84.28	V3+V4	HLI2
HI2	79962	76286	67159	66122	421	51.64	97.36	95.13	82.69	V3+V4	HLI2
HI3	80015	76802	68068	66696	420	52.31	97.53	95.39	83.35	V3+V4	HLI2
N1	79671	76169	67227	65739	416	54.16	97.41	95.12	82.51	V3+V4	NIH
N2	80006	77052	68128	67018	413	53.27	97.54	95.4	83.77	V3+V4	NIH
N3	80542	76890	67690	65617	416	53.5	97.42	95.16	81.47	V3+V4	NIH
NI1	79964	76560	67622	61610	417	53.05	97.35	95.08	77.05	V3+V4	NIHI2
NI2	79834	76797	67894	66329	417	53.48	97.4	95.14	83.08	V3+V4	NIHI2
NI3	80029	76345	66888	65469	420	53.28	97.35	95.04	81.81	V3+V4	NIHI2
