# Supplementary material for: Analyzing the innate immunity of NIH hairless mice and the impact of gut microbial polymorphisms on Listeria monocytogenes infection
Source: Oncotarget. 2017 Oct 25;8(63):106222–32. doi: 10.18632/oncotarget.22051 (PMC5739728; doi:10.18632/oncotarget.22051)
Supplement: Supplementary file 3 [file oncotarget-08-106222-s003.xlsx]

## Sheet: Table S2.LDA value list
Biomarker	Abundance	Group	LDA	Pvalue
k__Bacteria.p__Firmicutes.c__Clostridia.o__Clostridiales	5.69899	NIH	5.14528	0.0378118
k__Bacteria.p__Firmicutes.c__Clostridia.o__Clostridiales.f__Lachnospiraceae.g__Coprococcus_1	3.41469			-
k__Bacteria.p__Bacteroidetes.c__Bacteroidia.o__Bacteroidales.f__Prevotellaceae.g__Alloprevotella	5.01538			-
k__Bacteria.p__Firmicutes.c__Clostridia.o__Clostridiales.f__Lachnospiraceae.g__Tyzzerella_3	2.80145			-
k__Bacteria.p__Cyanobacteria.c__Melainabacteria	3.66876			0.0358226
k__Bacteria.p__Firmicutes.c__Clostridia.o__Clostridiales.f__Lachnospiraceae.g__Lachnospiraceae_UCG_010	2.19163			-
k__Bacteria.p__Tenericutes.c__Mollicutes.o__Mycoplasmatales	4.87469	HL	4.59566	0.0421641
k__Bacteria.p__Firmicutes.c__Clostridia.o__Clostridiales.f__Clostridiales_vadinBB60_group	4.73742	HL	4.41203	0.0273138
k__Bacteria.p__Verrucomicrobia.c__Verrucomicrobiae.o__Verrucomicrobiales.f__Verrucomicrobiaceae	2.62335			-
k__Bacteria.p__Firmicutes.c__Clostridia.o__Clostridiales.f__Lachnospiraceae.g__Lachnospiraceae_UCG_001	4.26034			0.0216228
k__Bacteria.p__Bacteroidetes.c__Bacteroidia.o__Bacteroidales.f__Porphyromonadaceae.g__Parabacteroides	4.18555			0.0373099
k__Bacteria.p__Verrucomicrobia.c__Verrucomicrobiae	2.62335			-
k__Bacteria.p__Bacteroidetes.c__Bacteroidia.o__Bacteroidales.f__Bacteroidales_S24_7_group.g__bacterium.s__bacterium	5.43595			-
k__Bacteria.p__Firmicutes.c__Clostridia.o__Clostridiales.f__Lachnospiraceae	5.58594	NIH	5.13581	0.0378118
k__Bacteria.p__Bacteroidetes.c__Bacteroidia.o__Bacteroidales	5.75554			-
k__Bacteria.p__Bacteroidetes.c__Bacteroidia.o__Bacteroidales.f__Porphyromonadaceae.g__bacterium	3.54315			0.0137809
k__Bacteria.p__Bacteroidetes.c__Bacteroidia.o__Bacteroidales.f__Rikenellaceae.g__Alistipes.s__bacterium	4.71559			-
k__Bacteria.p__Firmicutes.c__Clostridia.o__Clostridiales.f__Family_XIII.g___Eubacterium__nodatum_group.s__bacterium	2.5401			-
k__Bacteria.p__Bacteroidetes.c__Bacteroidia.o__Bacteroidales.f__Bacteroidaceae.g__Bacteroides.s__bacterium	5.12387			-
k__Bacteria.p__Firmicutes.c__Clostridia.o__Clostridiales.f__Ruminococcaceae	5.11236			-
k__Bacteria.p__Firmicutes.c__Clostridia.o__Clostridiales.f__Lachnospiraceae.g__Lachnospiraceae_FCS020_group.s__bacterium	2.77435			-
k__Bacteria.p__Bacteroidetes.c__Bacteroidia.o__Bacteroidales.f__Rikenellaceae.g__Alistipes	4.71559			-
k__Bacteria.p__Saccharibacteria	3.35097			-
k__Bacteria.p__Firmicutes.c__Clostridia.o__Clostridiales.f__Ruminococcaceae.g__Ruminococcus_1	3.43924			-
k__Bacteria.p__Bacteroidetes.c__Bacteroidia.o__Bacteroidales.f__Bacteroidales_S24_7_group	5.43595			-
k__Bacteria.p__Firmicutes.c__Clostridia.o__Clostridiales.f__Ruminococcaceae.g__Intestinimonas	3.15082			-
k__Bacteria.p__Verrucomicrobia.c__Verrucomicrobiae.o__Verrucomicrobiales.f__Verrucomicrobiaceae.g__Akkermansia.s__bacterium	2.62335			-
k__Bacteria.p__Firmicutes.c__Clostridia.o__Clostridiales.f__Ruminococcaceae.g__Ruminiclostridium_5.s__bacterium	3.93089			-
k__Bacteria.p__Tenericutes.c__Mollicutes.o__Mollicutes_RF9	3.00965			-
k__Bacteria.p__Firmicutes.c__Clostridia.o__Clostridiales.f__Ruminococcaceae.g__Ruminiclostridium_9	4.34565			-
k__Bacteria.p__Firmicutes.c__Clostridia.o__Clostridiales.f__Lachnospiraceae.g___Eubacterium__oxidoreducens_group	2.34341			0.0283723
k__Bacteria.p__Firmicutes.c__Clostridia.o__Clostridiales.f__Ruminococcaceae.g__Ruminiclostridium_6	4.1119			0.0476285
k__Bacteria.p__Firmicutes.c__Clostridia.o__Clostridiales.f__Peptococcaceae	3.36932			-
k__Bacteria.p__Actinobacteria.c__Coriobacteriia	2.44034			-
k__Bacteria.p__Deferribacteres.c__Deferribacteres.o__Deferribacterales.f__Deferribacteraceae.g__Mucispirillum	5.00851	HLI2	4.70968	0.0378118
k__Bacteria.p__Firmicutes.c__Clostridia.o__Clostridiales.f__Ruminococcaceae.g__Oscillibacter	4.32365			0.0498705
k__Bacteria.p__Firmicutes.c__Erysipelotrichia	3.16024			-
k__Bacteria.p__Firmicutes.c__Erysipelotrichia.o__Erysipelotrichales.f__Erysipelotrichaceae.g__bacterium	2.48496			-
k__Bacteria.p__Firmicutes.c__Clostridia.o__Clostridiales.f__Ruminococcaceae.g__Ruminococcaceae_UCG_009	2.50441			-
k__Bacteria.p__Bacteroidetes.c__Bacteroidia	5.75554			-
k__Bacteria.p__Proteobacteria.c__Deltaproteobacteria.o__Desulfovibrionales	4.51585	HL	4.21911	0.0329016
k__Bacteria.p__Proteobacteria.c__Epsilonproteobacteria.o__Campylobacterales.f__Helicobacteraceae.g__Helicobacter.s__bacterium	5.00465			-
k__Bacteria.p__Firmicutes.c__Bacilli.o__Lactobacillales.f__Lactobacillaceae.g__Lactobacillus	3.61313			-
k__Bacteria.p__Cyanobacteria	3.66876			0.0358226
k__Bacteria.p__Firmicutes.c__Clostridia.o__Clostridiales.f__Lachnospiraceae.g__Lachnospiraceae_UCG_010.s__bacterium	2.19163			-
k__Bacteria.p__Actinobacteria.c__Coriobacteriia.o__Coriobacteriales.f__Coriobacteriaceae	2.44034			-
k__Bacteria.p__Firmicutes.c__Clostridia.o__Clostridiales.f__Family_XIII.g__Family_XIII_UCG_001.s__bacterium	2.78276			0.0414756
k__Bacteria.p__Firmicutes.c__Clostridia.o__Clostridiales.f__Ruminococcaceae.g__Ruminococcaceae_UCG_005	2.68278			-
k__Bacteria.p__Proteobacteria.c__Betaproteobacteria.o__Burkholderiales.f__Alcaligenaceae	2.46605			0.0283723
k__Bacteria.p__Bacteroidetes.c__Bacteroidia.o__Bacteroidales.f__Prevotellaceae.g__Prevotellaceae_UCG_001.s__bacterium	4.2029			-
k__Bacteria.p__Firmicutes.c__Clostridia.o__Clostridiales.f__Ruminococcaceae.g__Ruminococcaceae_UCG_009.s__bacterium	2.50441			-
k__Bacteria.p__Firmicutes.c__Clostridia.o__Clostridiales.f__Clostridiaceae_1	2.84241			-
k__Bacteria.p__Firmicutes.c__Clostridia.o__Clostridiales.f__Ruminococcaceae.g__Ruminococcaceae_UCG_003	2.71372			-
k__Bacteria.p__Firmicutes.c__Clostridia.o__Clostridiales.f__Clostridiaceae_1.g__Candidatus_Arthromitus	2.84241			-
k__Bacteria.p__Firmicutes.c__Erysipelotrichia.o__Erysipelotrichales.f__Erysipelotrichaceae.g__Erysipelatoclostridium	3.10186			-
k__Bacteria.p__Proteobacteria.c__Deltaproteobacteria.o__Desulfovibrionales.f__Desulfovibrionaceae	4.51585	HL	4.22072	0.0329016
k__Bacteria.p__Firmicutes.c__Bacilli.o__Lactobacillales	3.61313			-
k__Bacteria.p__Proteobacteria.c__Deltaproteobacteria.o__Desulfovibrionales.f__Desulfovibrionaceae.g__Desulfovibrio	4.51524	HL	4.15902	0.0329016
k__Bacteria.p__Bacteroidetes.c__Bacteroidia.o__Bacteroidales.f__Porphyromonadaceae.g__Parabacteroides.s__bacterium	4.18555			0.0373099
k__Bacteria.p__Firmicutes.c__Clostridia.o__Clostridiales.f__Family_XIII.g___Eubacterium__brachy_group.s__bacterium	2.25667			0.0257475
k__Bacteria.p__Proteobacteria.c__Alphaproteobacteria.o__Rhodospirillales	4.09676			0.0283723
k__Bacteria.p__Firmicutes.c__Clostridia.o__Clostridiales.f__Lachnospiraceae.g__bacterium	4.80831			-
k__Bacteria.p__Firmicutes.c__Clostridia	5.69899	NIH	5.10386	0.0378118
k__Bacteria.p__Bacteroidetes.c__Bacteroidia.o__Bacteroidales.f__Porphyromonadaceae.g__bacterium.s__bacterium	3.54315			0.0137809
k__Bacteria.p__Firmicutes.c__Clostridia.o__Clostridiales.f__Lachnospiraceae.g__Lachnospiraceae_NK4A136_group.s__bacterium	5.45377	NIH	5.09093	0.0299805
k__Bacteria.p__Firmicutes.c__Clostridia.o__Clostridiales.f__Lachnospiraceae.g__Lachnospiraceae_NK4A136_group	5.45377	NIH	5.06963	0.0299805
k__Bacteria.p__Bacteroidetes.c__Bacteroidia.o__Bacteroidales.f__Bacteroidaceae.g__Bacteroides.s__organism	2.34885			0.013249
k__Bacteria.p__Proteobacteria.c__Alphaproteobacteria.o__Rhodospirillales.f__Rhodospirillaceae.g__bacterium.s__bacterium	4.09676			0.0283723
k__Bacteria.p__Verrucomicrobia	2.62335			-
k__Bacteria.p__Firmicutes.c__Erysipelotrichia.o__Erysipelotrichales.f__Erysipelotrichaceae.g__bacterium.s__bacterium	2.48496			-
k__Bacteria.p__Actinobacteria.c__Coriobacteriia.o__Coriobacteriales.f__Coriobacteriaceae.g__Enterorhabdus.s__bacterium	2.44034			-
k__Bacteria.p__Firmicutes.c__Clostridia.o__Clostridiales.f__Lachnospiraceae.g__Lachnoclostridium.s__bacterium	4.37034			-
k__Bacteria.p__Tenericutes.c__Mollicutes.o__Anaeroplasmatales	4.12043			0.0422156
k__Bacteria.p__Actinobacteria	2.44034			-
k__Bacteria.p__Firmicutes.c__Clostridia.o__Clostridiales.f__Ruminococcaceae.g___Eubacterium__coprostanoligenes_group	3.33406			0.0244082
k__Bacteria.p__Firmicutes.c__Bacilli.o__Lactobacillales.f__Lactobacillaceae	3.61313			-
k__Bacteria.p__Tenericutes	4.95014	HL	4.65363	0.0248799
k__Bacteria.p__Firmicutes.c__Clostridia.o__Clostridiales.f__Lachnospiraceae.g__Acetitomaculum.s__bacterium	2.33437			-
k__Bacteria.p__Proteobacteria	5.18184			-
k__Bacteria.p__Proteobacteria.c__Betaproteobacteria.o__Burkholderiales	2.46605			0.0283723
k__Bacteria.p__Firmicutes.c__Clostridia.o__Clostridiales.f__Lachnospiraceae.g__Blautia.s__bacterium	4.01415			-
k__Bacteria.p__Bacteroidetes.c__Bacteroidia.o__Bacteroidales.f__Rikenellaceae.g__Rikenellaceae_RC9_gut_group	4.44694	NIHI2	4.14729	0.0306861
k__Bacteria.p__Bacteroidetes.c__Bacteroidia.o__Bacteroidales.f__Rikenellaceae	4.90417			-
k__Bacteria.p__Firmicutes.c__Erysipelotrichia.o__Erysipelotrichales	3.16024			-
k__Bacteria.p__Bacteroidetes.c__Bacteroidia.o__Bacteroidales.f__Porphyromonadaceae.g__Odoribacter	4.71268			-
k__Bacteria.p__Firmicutes.c__Clostridia.o__Clostridiales.f__Lachnospiraceae.g__Tyzzerella	4.18292			-
k__Bacteria.p__Firmicutes.c__Clostridia.o__Clostridiales.f__Ruminococcaceae.g__Ruminococcaceae_UCG_014.s__bacterium	3.92659			0.0329016
k__Bacteria.p__Firmicutes.c__Clostridia.o__Clostridiales.f__Ruminococcaceae.g__Ruminiclostridium.s__bacterium	4.01355			-
k__Bacteria.p__Firmicutes.c__Clostridia.o__Clostridiales.f__Lachnospiraceae.g___Eubacterium__xylanophilum_group	3.3727			-
k__Bacteria.p__Saccharibacteria.c__Unknown_Class.o__Unknown_Order.f__Unknown_Family.g__Candidatus_Saccharimonas	3.35097			-
k__Bacteria.p__Tenericutes.c__Mollicutes.o__Anaeroplasmatales.f__Anaeroplasmataceae.g__Anaeroplasma.s__bacterium	3.80633			-
k__Bacteria.p__Firmicutes	5.70276	NIH	5.1553	0.0378118
k__Bacteria.p__Proteobacteria.c__Alphaproteobacteria.o__Rhodospirillales.f__Rhodospirillaceae.g__bacterium	4.09676			0.0283723
k__Bacteria.p__Proteobacteria.c__Gammaproteobacteria.o__Pasteurellales	4.49098	HLI2	4.22967	0.0350427
k__Bacteria.p__Bacteroidetes.c__Bacteroidia.o__Bacteroidales.f__Rikenellaceae.g__Rikenella	4.21658			0.0378118
k__Bacteria.p__Proteobacteria.c__Betaproteobacteria	2.46605			0.0283723
k__Bacteria	6			-
k__Bacteria.p__Actinobacteria.c__Coriobacteriia.o__Coriobacteriales.f__Coriobacteriaceae.g__Enterorhabdus	2.44034			-
k__Bacteria.p__Saccharibacteria.c__Unknown_Class.o__Unknown_Order.f__Unknown_Family.g__Candidatus_Saccharimonas.s__bacterium	3.35097			-
k__Bacteria.p__Firmicutes.c__Clostridia.o__Clostridiales.f__Ruminococcaceae.g__bacterium.s__bacterium	4.60184			-
k__Bacteria.p__Deferribacteres.c__Deferribacteres	5.00851	HLI2	4.70891	0.0378118
k__Bacteria.p__Tenericutes.c__Mollicutes.o__Mycoplasmatales.f__Mycoplasmataceae	4.87469	HL	4.59599	0.0421641
k__Bacteria.p__Bacteroidetes.c__Bacteroidia.o__Bacteroidales.f__Porphyromonadaceae	4.84774			-
k__Bacteria.p__Deferribacteres.c__Deferribacteres.o__Deferribacterales.f__Deferribacteraceae.g__Mucispirillum.s__bacterium	5.00833	HLI2	4.70995	0.0378118
k__Bacteria.p__Firmicutes.c__Clostridia.o__Clostridiales.f__Ruminococcaceae.g___Eubacterium__coprostanoligenes_group.s__bacterium	3.33406			0.0244082
k__Bacteria.p__Tenericutes.c__Mollicutes	4.95014	HL	4.65632	0.0248799
k__Bacteria.p__Firmicutes.c__Clostridia.o__Clostridiales.f__Lachnospiraceae.g__Roseburia.s__bacterium	4.61829	HL	4.34817	0.0273138
k__Bacteria.p__Firmicutes.c__Clostridia.o__Clostridiales.f__Lachnospiraceae.g__Lachnospiraceae_UCG_006	3.41007			-
k__Bacteria.p__Bacteroidetes.c__Bacteroidia.o__Bacteroidales.f__Prevotellaceae	5.03701			-
k__Bacteria.p__Proteobacteria.c__Gammaproteobacteria.o__Enterobacteriales.f__Enterobacteriaceae.g__Escherichia_Shigella.s__bacterium	4.30278			-
k__Bacteria.p__Deferribacteres	5.00851	HLI2	4.71404	0.0378118
k__Bacteria.p__Firmicutes.c__Clostridia.o__Clostridiales.f__Lachnospiraceae.g__Tyzzerella.s__bacterium	4.18292			-
k__Bacteria.p__Cyanobacteria.c__Melainabacteria.o__Gastranaerophilales	3.66876			0.0358226
k__Bacteria.p__Deferribacteres.c__Deferribacteres.o__Deferribacterales	5.00851	HLI2	4.716	0.0378118
k__Bacteria.p__Firmicutes.c__Clostridia.o__Clostridiales.f__Lachnospiraceae.g__bacterium.s__bacterium	4.80831			-
k__Bacteria.p__Proteobacteria.c__Gammaproteobacteria.o__Pasteurellales.f__Pasteurellaceae.g__Pasteurella.s__bacterium	4.49098	HLI2	4.17045	0.0350427
k__Bacteria.p__Firmicutes.c__Erysipelotrichia.o__Erysipelotrichales.f__Erysipelotrichaceae.g__Faecalitalea	2.23304			-
k__Bacteria.p__Proteobacteria.c__Epsilonproteobacteria	5.00834			-
k__Bacteria.p__Firmicutes.c__Clostridia.o__Clostridiales.f__Ruminococcaceae.g__Ruminiclostridium_9.s__bacterium	4.34565			-
k__Bacteria.p__Proteobacteria.c__Deltaproteobacteria	4.51585	HL	4.156	0.0329016
k__Bacteria.p__Firmicutes.c__Clostridia.o__Clostridiales.f__Lachnospiraceae.g__Tyzzerella_3.s__bacterium	2.80145			-
k__Bacteria.p__Proteobacteria.c__Epsilonproteobacteria.o__Campylobacterales.f__Helicobacteraceae.g__Helicobacter	5.00834			-
k__Bacteria.p__Bacteroidetes.c__Bacteroidia.o__Bacteroidales.f__Rikenellaceae.g__Rikenella.s__bacterium	4.21658			0.0378118
k__Bacteria.p__Firmicutes.c__Bacilli	3.61313			-
k__Bacteria.p__Firmicutes.c__Clostridia.o__Clostridiales.f__Lachnospiraceae.g__Coprococcus_1.s__bacterium	3.41469			-
k__Bacteria.p__Firmicutes.c__Erysipelotrichia.o__Erysipelotrichales.f__Erysipelotrichaceae	3.16024			-
k__Bacteria.p__Firmicutes.c__Clostridia.o__Clostridiales.f__Lachnospiraceae.g__Lachnospiraceae_UCG_001.s__bacterium	4.26034			0.0216228
k__Bacteria.p__Firmicutes.c__Clostridia.o__Clostridiales.f__Ruminococcaceae.g__Ruminococcaceae_UCG_005.s__bacterium	2.68278			-
k__Bacteria.p__Firmicutes.c__Clostridia.o__Clostridiales.f__Clostridiales_vadinBB60_group.g__bacterium.s__bacterium	4.73742	HL	4.40832	0.0273138
k__Bacteria.p__Firmicutes.c__Clostridia.o__Clostridiales.f__Ruminococcaceae.g__Ruminococcaceae_UCG_010.s__bacterium	2.96545			0.0269855
k__Bacteria.p__Proteobacteria.c__Deltaproteobacteria.o__Desulfovibrionales.f__Desulfovibrionaceae.g__bacterium.s__bacterium	2.74034			0.0137809
k__Bacteria.p__Firmicutes.c__Clostridia.o__Clostridiales.f__Ruminococcaceae.g__Ruminococcus_1.s__bacterium	3.43924			-
k__Bacteria.p__Firmicutes.c__Clostridia.o__Clostridiales.f__Peptococcaceae.g__Peptococcus	2.72919			-
k__Bacteria.p__Firmicutes.c__Clostridia.o__Clostridiales.f__Peptococcaceae.g__bacterium.s__bacterium	3.26272			-
k__Bacteria.p__Proteobacteria.c__Gammaproteobacteria.o__Pasteurellales.f__Pasteurellaceae.g__Pasteurella	4.49098	HLI2	4.20612	0.0350427
k__Bacteria.p__Firmicutes.c__Clostridia.o__Clostridiales.f__Lachnospiraceae.g___Eubacterium__xylanophilum_group.s__bacterium	3.3727			-
k__Bacteria.p__Proteobacteria.c__Epsilonproteobacteria.o__Campylobacterales	5.00834			-
k__Bacteria.p__Firmicutes.c__Clostridia.o__Clostridiales.f__Lachnospiraceae.g__Blautia	4.01415			-
k__Bacteria.p__Firmicutes.c__Erysipelotrichia.o__Erysipelotrichales.f__Erysipelotrichaceae.g__Erysipelatoclostridium.s__bacterium	3.10186			-
k__Bacteria.p__Tenericutes.c__Mollicutes.o__Anaeroplasmatales.f__Anaeroplasmataceae	4.12043			0.0422156
k__Bacteria.p__Firmicutes.c__Clostridia.o__Clostridiales.f__Lachnospiraceae.g__Lachnoclostridium	4.37034			-
k__Bacteria.p__Firmicutes.c__Clostridia.o__Clostridiales.f__Ruminococcaceae.g__Oscillibacter.s__bacterium	4.32365			0.0498705
k__Bacteria.p__Firmicutes.c__Clostridia.o__Clostridiales.f__Clostridiaceae_1.g__Candidatus_Arthromitus.s__bacterium	2.84241			-
k__Bacteria.p__Proteobacteria.c__Deltaproteobacteria.o__Desulfovibrionales.f__Desulfovibrionaceae.g__bacterium	2.74034			0.0137809
k__Bacteria.p__Proteobacteria.c__Epsilonproteobacteria.o__Campylobacterales.f__Helicobacteraceae	5.00834			-
k__Bacteria.p__Firmicutes.c__Bacilli.o__Lactobacillales.f__Lactobacillaceae.g__Lactobacillus.s__bacterium	3.61313			-
k__Bacteria.p__Firmicutes.c__Clostridia.o__Clostridiales.f__Lachnospiraceae.g__Lachnospiraceae_UCG_006.s__bacterium	3.41007			-
k__Bacteria.p__Firmicutes.c__Clostridia.o__Clostridiales.f__Ruminococcaceae.g__Ruminococcaceae_NK4A214_group.s__bacterium	2.61198			-
k__Bacteria.p__Firmicutes.c__Clostridia.o__Clostridiales.f__Ruminococcaceae.g__Butyricicoccus	3.66443			0.0273138
k__Bacteria.p__Firmicutes.c__Clostridia.o__Clostridiales.f__Ruminococcaceae.g__Ruminiclostridium_6.s__bacterium	4.1119			0.0476285
k__Bacteria.p__Firmicutes.c__Clostridia.o__Clostridiales.f__Ruminococcaceae.g__Ruminococcaceae_UCG_003.s__bacterium	2.71372			-
k__Bacteria.p__Cyanobacteria.c__Melainabacteria.o__Gastranaerophilales.f__bacterium.g__bacterium	3.57477			0.0358226
k__Bacteria.p__Bacteroidetes	5.75554			-
k__Bacteria.p__Actinobacteria.c__Coriobacteriia.o__Coriobacteriales	2.44034			-
k__Bacteria.p__Bacteroidetes.c__Bacteroidia.o__Bacteroidales.f__Porphyromonadaceae.g__Odoribacter.s__bacterium	4.71171			-
k__Bacteria.p__Saccharibacteria.c__Unknown_Class.o__Unknown_Order	3.35097			-
k__Bacteria.p__Saccharibacteria.c__Unknown_Class	3.35097			-
k__Bacteria.p__Firmicutes.c__Clostridia.o__Clostridiales.f__Family_XIII.g___Eubacterium__nodatum_group	2.5401			-
k__Bacteria.p__Bacteroidetes.c__Bacteroidia.o__Bacteroidales.f__Prevotellaceae.g__Alloprevotella.s__bacterium	5.01538			-
k__Bacteria.p__Firmicutes.c__Clostridia.o__Clostridiales.f__Family_XIII.g___Eubacterium__brachy_group	2.25667			0.0257475
k__Bacteria.p__Deferribacteres.c__Deferribacteres.o__Deferribacterales.f__Deferribacteraceae	5.00851	HLI2	4.67885	0.0378118
k__Bacteria.p__Verrucomicrobia.c__Verrucomicrobiae.o__Verrucomicrobiales	2.62335			-
k__Bacteria.p__Firmicutes.c__Clostridia.o__Clostridiales.f__Lachnospiraceae.g__Lachnospiraceae_FCS020_group	2.77435			-
k__Bacteria.p__Firmicutes.c__Clostridia.o__Clostridiales.f__Ruminococcaceae.g__Anaerotruncus.s__bacterium	4.09451			0.0378118
k__Bacteria.p__Firmicutes.c__Clostridia.o__Clostridiales.f__Peptococcaceae.g__Peptococcus.s__bacterium	2.72919			-
k__Bacteria.p__Firmicutes.c__Clostridia.o__Clostridiales.f__Lachnospiraceae.g___Eubacterium__oxidoreducens_group.s__bacterium	2.34341			0.0283723
k__Bacteria.p__Proteobacteria.c__Gammaproteobacteria	4.53189	HLI2	4.25403	0.0378118
k__Bacteria.p__Firmicutes.c__Clostridia.o__Clostridiales.f__Ruminococcaceae.g__Anaerotruncus	4.09451			0.0378118
k__Bacteria.p__Proteobacteria.c__Gammaproteobacteria.o__Pasteurellales.f__Pasteurellaceae	4.49098	HLI2	4.23049	0.0350427
k__Bacteria.p__Saccharibacteria.c__Unknown_Class.o__Unknown_Order.f__Unknown_Family	3.35097			-
k__Bacteria.p__Proteobacteria.c__Betaproteobacteria.o__Burkholderiales.f__Alcaligenaceae.g__Parasutterella	2.46605			0.0283723
k__Bacteria.p__Tenericutes.c__Mollicutes.o__Mollicutes_RF9.f__bacterium	3.00965			-
k__Bacteria.p__Proteobacteria.c__Deltaproteobacteria.o__Desulfovibrionales.f__Desulfovibrionaceae.g__Desulfovibrio.s__bacterium	4.51167	HL	4.19158	0.0286168
k__Bacteria.p__Firmicutes.c__Clostridia.o__Clostridiales.f__Lachnospiraceae.g__Acetatifactor	2.24176			-
k__Bacteria.p__Firmicutes.c__Clostridia.o__Clostridiales.f__Ruminococcaceae.g__Ruminococcaceae_UCG_013	2.57398			-
k__Bacteria.p__Firmicutes.c__Clostridia.o__Clostridiales.f__Ruminococcaceae.g__Ruminococcaceae_UCG_010	2.96545			0.0269855
k__Bacteria.p__Bacteroidetes.c__Bacteroidia.o__Bacteroidales.f__Bacteroidaceae	5.1246			-
k__Bacteria.p__Cyanobacteria.c__Melainabacteria.o__Gastranaerophilales.f__bacterium	3.57477			0.0358226
k__Bacteria.p__Bacteroidetes.c__Bacteroidia.o__Bacteroidales.f__Bacteroidaceae.g__Bacteroides	5.1246			-
k__Bacteria.p__Proteobacteria.c__Gammaproteobacteria.o__Enterobacteriales.f__Enterobacteriaceae	4.30278			-
k__Bacteria.p__Proteobacteria.c__Gammaproteobacteria.o__Enterobacteriales.f__Enterobacteriaceae.g__Escherichia_Shigella	4.30278			-
k__Bacteria.p__Firmicutes.c__Clostridia.o__Clostridiales.f__Lachnospiraceae.g__Acetatifactor.s__bacterium	2.24176			-
k__Bacteria.p__Firmicutes.c__Clostridia.o__Clostridiales.f__Ruminococcaceae.g__Ruminiclostridium_5	3.93089			-
k__Bacteria.p__Bacteroidetes.c__Bacteroidia.o__Bacteroidales.f__Rikenellaceae.g__Rikenellaceae_RC9_gut_group.s__bacterium	4.44694	NIHI2	4.14661	0.0306861
k__Bacteria.p__Firmicutes.c__Clostridia.o__Clostridiales.f__Ruminococcaceae.g__Ruminiclostridium	4.01355			-
k__Bacteria.p__Tenericutes.c__Mollicutes.o__Anaeroplasmatales.f__Anaeroplasmataceae.g__Anaeroplasma	4.12043			0.0422156
k__Bacteria.p__Firmicutes.c__Clostridia.o__Clostridiales.f__Lachnospiraceae.g__Roseburia	4.61829	HL	4.33557	0.0273138
k__Bacteria.p__Bacteroidetes.c__Bacteroidia.o__Bacteroidales.f__Prevotellaceae.g__Prevotellaceae_UCG_001	4.2029			-
k__Bacteria.p__Firmicutes.c__Clostridia.o__Clostridiales.f__Ruminococcaceae.g__bacterium	4.60184			-
k__Bacteria.p__Firmicutes.c__Clostridia.o__Clostridiales.f__Ruminococcaceae.g__Ruminococcaceae_UCG_013.s__bacterium	2.57398			-
k__Bacteria.p__Tenericutes.c__Mollicutes.o__Mycoplasmatales.f__Mycoplasmataceae.g__Mycoplasma.s__bacterium	4.85713	HL	4.57391	0.0421641
k__Bacteria.p__Proteobacteria.c__Alphaproteobacteria	4.09676			0.0283723
k__Bacteria.p__Proteobacteria.c__Gammaproteobacteria.o__Enterobacteriales	4.30278			-
k__Bacteria.p__Firmicutes.c__Clostridia.o__Clostridiales.f__Ruminococcaceae.g__Butyricicoccus.s__bacterium	3.66443			0.0273138
k__Bacteria.p__Tenericutes.c__Mollicutes.o__Mollicutes_RF9.f__bacterium.g__bacterium	3.00965			-
k__Bacteria.p__Bacteroidetes.c__Bacteroidia.o__Bacteroidales.f__Bacteroidales_S24_7_group.g__bacterium	5.43595			-
k__Bacteria.p__Firmicutes.c__Erysipelotrichia.o__Erysipelotrichales.f__Erysipelotrichaceae.g__Faecalitalea.s__bacterium	2.23304			-
k__Bacteria.p__Firmicutes.c__Clostridia.o__Clostridiales.f__Family_XIII.g__Family_XIII_UCG_001	2.78276			0.0414756
k__Bacteria.p__Firmicutes.c__Clostridia.o__Clostridiales.f__Family_XIII	2.79368			-
k__Bacteria.p__Firmicutes.c__Clostridia.o__Clostridiales.f__Lachnospiraceae.g__Acetitomaculum	2.33437			-
k__Bacteria.p__Verrucomicrobia.c__Verrucomicrobiae.o__Verrucomicrobiales.f__Verrucomicrobiaceae.g__Akkermansia	2.62335			-
k__Bacteria.p__Tenericutes.c__Mollicutes.o__Mollicutes_RF9.f__bacterium.g__bacterium.s__bacterium	3.00965			-
k__Bacteria.p__Firmicutes.c__Clostridia.o__Clostridiales.f__Clostridiales_vadinBB60_group.g__bacterium	4.73742	HL	4.40389	0.0273138
k__Bacteria.p__Firmicutes.c__Clostridia.o__Clostridiales.f__Ruminococcaceae.g__Ruminococcaceae_UCG_014	3.92659			0.0329016
k__Bacteria.p__Firmicutes.c__Clostridia.o__Clostridiales.f__Peptococcaceae.g__bacterium	3.26272			-
k__Bacteria.p__Proteobacteria.c__Alphaproteobacteria.o__Rhodospirillales.f__Rhodospirillaceae	4.09676			0.0283723
k__Bacteria.p__Firmicutes.c__Clostridia.o__Clostridiales.f__Ruminococcaceae.g__Ruminococcaceae_NK4A214_group	2.61198			-
k__Bacteria.p__Cyanobacteria.c__Melainabacteria.o__Gastranaerophilales.f__bacterium.g__bacterium.s__bacterium	3.57477			0.0358226
k__Bacteria.p__Tenericutes.c__Mollicutes.o__Mycoplasmatales.f__Mycoplasmataceae.g__Mycoplasma	4.87469	HL	4.56873	0.0421641
