# Supplementary material for: Analyzing the innate immunity of NIH hairless mice and the impact of gut microbial polymorphisms on Listeria monocytogenes infection
Source: Oncotarget. 2017 Oct 25;8(63):106222–32. doi: 10.18632/oncotarget.22051 (PMC5739728; doi:10.18632/oncotarget.22051)
Supplement: Supplementary file 4 [file oncotarget-08-106222-s004.xlsx]

## Sheet: Figure 1
Figure 1A						Figure 1B							Figure 1C
Days	NIH	HL	HL-NIH	NIN-HL		Days	NIH	HL	HL-NIH	NIH-HL			Sigle-housed
3	1					0	100	100	100	100			Liver			Spleen
4	1					1	96.2703	90.6496	95.1501	93.9085			NIH	HL		NIH	HL
2	1					2	89.3866	80.9195	88.6798	86.1035			4480000	198400000		6720000	272000000
2	1					3	86.9797	81.0294	80.9254	81.2953			1280000	214400000		36608000	53600000
3	1					4	84.8654		72.4595	78.0585			1880000	25760000		93120000	80320000
3	1					5	88.5141			81.0788			17200000	249600000		13784000	320000000
3	1					6	93.1462			86.5792			12800000	30080000		19840000	75840000
4	1					7	103.22			101.977			41440000	97920000		15600000	236800000
5	1					8	101.043			103.313
7	1					9	102.795			102.707
10	0
10	0												Co-housed
2		1											Liver			Spleen
2		1											NIH	HL		NIH	HL
3		1											7100000	155400000		6720000	492000000
3		1											2300000	199400000		91008000	92100000
3		1											5600000	20060000		53120000	72320000
3		1											25100000	209600000		15184000	190000000
3		1											18200000	40080000		31940000	55400000
2		1											52540000	81020000		22200000	258000000
2		1
3		1
3		1
3		1
3		1
2		1
3		1
3		1
2			1
2			1
3			1
3			1
3			1
4			1
3			1
2				1
3				1
5				1
6				1
4				1
4				1
4				1
4				1
10				0
									Figure 1B Weight record
unit:gram
	NIH Weight													Days	HL Weight
Days														0
0	25.31	25.28	29.83	26.83	28.86	32.82	26.08	28.43	28.24	28.53	26.07	27.26		1	26.57	25.94	24.69	25.43	30.57	31.82	27.64	29.21	29.17	31.3	32.82	29.94	27.01	28.7	30.75	27.73
1	25.75	31.11	25.67	26.79	24.69	25.93	26.33	26.15	26.77	27.32	23.94	30.65		2	25.16	24.22	22.29	28.15	23.18	29.44	23.77	29.93	27.47	27.76	26.8	23.41	26.7	28.34	24.94	24.68
2	24.11	30.42	23.5	24.55	28.3	22.17	24.33	24.38	24.88	24.01	23.26	24.23		3	19.8	21.48	25.06	25.74	21.43	19.78	22.34	24.86	23.49	27.35	25.31	20.91	24.42	26.08	23.25	22.7
3	23.61	29.23	22.88	22.19	23.79	22.91	23.69	23.53	27.89	22.04				4	20.91	18.74	20.22	24.84	24.51	26.8	24.47	23.02	24.38	22.42	25.55
4	29.51	23.56	21.86	21.36	22.72	22.52								5
5	24.16	30.02	23.12	21.11										6
6	23.88	31.54	22.25											7
7	32.76	24.62												8
8	22.05	34.12												9
9	22.62	35.12
	NIH-CO-HL Weight														HL-CO-NIH Weight
Days														Days
0	20.54	26.24	20.53	26.26	20.98	30.3	24.37	27.47	18.84					0	27.89	25.53	24.32	24.67	25.73	24.91	26.54
1	24.74	25.64	19.89	22.98	19.77	24.22	28.18	18.58	19.34					1	26.43	24.66	23.93	22.91	23.96	23.61	25.38
2	18.7	22.01	22.75	17.17	20.93	22.96	25.69	18.5	17.73					2	23.44	26.84	21.32	21.66	22.69	21.7	21.61
3	17.19	15.1	24.59	20.49	21.9	19.19	17.33	20.68						3	21.03	20.94	21.15	31.1	19.59
4	18.98	19.36	18.03	14.43	16.05	23.02	21.59							4	18.58
5	15.67	22.01	20.84											5
6	18.62	23.04												6
7	23.24													7
8	24.01													8
9	24.66													9
notes:Yellow labeled " dead mice"

## Sheet: Figure 3
Figure 3A
	NIH						HL
Normal	100						100
Infection-24H	89.2819	99.5791	91.0573	93.0694	93.1089	93.5429	88.6868	84.1245	88.772	86.2564	87.2797	90.9466
Infection-48H	95.0026	86.323	84.4687	86.9937	83.364	91.7675	75.0853	75.9807	75.7249	76.7908	82.5043	81.2251
Figure 3B
	NIH						HL
Normal	5	4.1	2.9	3.9	5	4.9	3.6	2.7	3.4	4.4	4.1	2.5
Infection-24H	3.3	6.3	4.8	4.5			2.2	3.4	3.7	3.2
Infection-48H	2.5	2.1	2.9				1.8	1.8	1.7
Figure 3C
	NIH						HL
Normal	2.8	1.6	1.5	1.6	2.1	1.8	2.1	1.6	2.3	2.3	2.4	1.2
Infection-24H	2	3.5	3.5	3			1.8	2.7	3.1	2.7
Infection-48H	1	1.1	1.9				0.7	1.3	1.4
Figure 3D
	NIH						HL
Normal	55.7	39	52	41.8	42.9	36.6	57.2	59.7	65.2	51	56.4	48.1
Infection-24H	60.8	55.8	71.8	66.4			80.2	77.2	83.2	83.2
Infection-48H	40.9	51.6	67.2				38.8	67.8	79.8
Figure 3E
	NIH						HL
Normal	0.3	0.3	0.3	0.2	0.2	0.3	0.3	0.2	0.2	0.2	0.1	0.2
Infection-24H	0.1	0.3	0.2	0.2			0.1	0.1	0.1	0.1
Infection-48H	0.6	0.4	0.3				0.2	0.1	0.1
Figure 3F
	NIH						HL
Normal	6.6	7.3	8.9	5.2	4.8	6.5	8.8	5.8	6.5	4.9	3.3	6
Infection-24H	3.3	4.3	4.1	3.8			4.1	3.1	3.5	3.3
Infection-48H	22.9	17.6	21.7				5.1	5.8	8.4

## Sheet: Figure 4
Figure 4A
Single-housed
	Liver						Spleen
	NIH			HL			NIH			HL
TNF-α	0.295248	0.806642	0.377618	13.2232	5.91755	11.7533	4.77334	3.37526	6.04189	5.37029	5.55967	3.65533
IL-1β	1.11729	1.87905	1.38032	13.0412	7.64756	15.5086	19.3599	25.5455	22.0851	33.942	48.6713	41.3553
IL-6	0.124137	0.110338	0.104025	3.28297	2.00694	4.18434	7.97232	12.7728	5.67649	219.032	137.663	100.12
Co-housed
	Liver						Spleen
	NIH			HL			NIH			HL
TNF-α	0.295248	0.806642	0.577618	9.22321	5.91755	10.7533	4.77334	3.37526	6.04189	5.37029	5.55967	3.65533
IL-1β	1.61729	1.87905	1.38032	19.0412	9.64756	12.5086	19.3599	25.5455	22.0851	33.942	31.6713	41.3553
IL-6	0.124137	0.110338	0.104025	3.28297	3.00694	4.18434	7.97232	12.7728	15.6765	150.032	137.663	88.647
Figure 4B
Single-housed
	Liver										Spleen										serum
	NIH					HL					NIH					HL					NIH					HL
TNF-α	206.286	249.143	263.429	234.857	149.143	234.857	192	192	220.571	220.571	249.143	249.143	277.714	263.429	277.714	292	292	306.286	320.571	292	175.641	201.282	188.462	175.641	188.462	201.282	175.641	188.462	201.282	201.282
IL-1β	57.7021	53.4468	44.9362	47.0638	61.9575	47.0638	47.0638	57.7021	40.6808	51.3192	49.1915	44.9362	49.1915	47.0638	51.3192	53.4468	53.4468	49.1915	51.3192	55.5745	19.3541	19.3541	21.7464	19.3541	21.7464	19.3541	24.1388	21.7464	24.1388	21.7464
IL-6	73.0606	67	70.0303	67	60.9394	82.1515	54.8788	67	54.8788	57.9091	93.7349	87.7108	93.7349	96.747	99.759	105.783	102.771	93.7349	99.759	99.759	39.7273	39.7273	42.7576	42.7576	39.7273	42.7576	48.8182	42.7576	57.9091	48.8182
Co-housed
	Liver										Spleen										serum
	NIH					HL					NIH					HL					NIH					HL
TNF-α	221.286	264.143	283.429	254.857	169.143	229.857	187	187	215.571	215.571	264.143	264.143	292.714	278.429	292.714	292	292	306.286	320.571	292	178.641	204.282	191.462	178.641	191.462	199.282	173.641	186.462	199.282	199.282
IL-1β	60.7021	56.4468	47.9362	50.0638	64.9574	45.0638	45.0638	55.7021	38.6808	49.3192	51.1915	46.9362	51.1915	49.0638	53.3192	52.4468	52.4468	48.1915	50.3192	54.5745	18.3541	22.3541	24.7464	21.3541	24.7464	17.3541	22.1388	19.7464	22.1388	19.7464
IL-6	79.0606	73	76.0303	73	66.9394	82.1515	54.8788	67	54.8788	57.9091	98.7349	92.7108	98.7349	101.747	104.759	104.783	101.771	92.7349	98.759	98.759	42.7273	42.7273	45.7576	45.7576	42.7273	40.7576	46.8182	40.7576	55.9091	46.8182

## Sheet: Figure 5
Figure 5A			Figure 5E
Sample ID	OTU_Num		Sample ID	Shannon
H1	295		H1	3.9319
H2	298		H2	3.6526
H3	247		H3	3.5473
HI1	296		HI1	3.6665
HI2	290		HI2	3.5637
HI3	373		HI3	4.0558
N1	412		N1	4.2154
N2	379		N2	4.2237
N3	408		N3	4.3344
NI1	435		NI1	4.2278
NI2	399		NI2	4.1731
NI3	427		NI3	4.1387
Total	568
